# Supplementary material for: Combining occurrence and abundance distribution models for the conservation of the Great Bustard
Source: PeerJ. 2017 Dec 13;5:e4160. doi: 10.7717/peerj.4160 (PMC5732545; doi:10.7717/peerj.4160)
Supplement: Supplemental Information 3 [file peerj-05-4160-s003.zip]

Archive with 1 entries (1 files):
- RawData.xlsx
