# Supplementary material for: Combining occurrence and abundance distribution models for the conservation of the Great Bustard
Source: PeerJ. 2017 Dec 13;5:e4160. doi: 10.7717/peerj.4160 (PMC5732545; doi:10.7717/peerj.4160)
Supplement: Supplemental Information 3 [file peerj-05-4160-s003.zip › RawData.xlsx]

## Sheet: Sheet1
num	X	Y	Date	Abundance
1	117.11	38.3189	20140318	22
2	117.158	38.3509	20140318	17
3	117.116	38.3335	20140318	31
4	117.071	38.3619	20140318	26
5	117.089	38.5549	20140320	126
6	117.018	38.308	20140319	46
7	117.027	38.3063	20140319	22
8	117.005	38.3163	20140319	21
9	116.998	38.293	20140317	13
10	116.997	38.2892	20140317	7
11	117.204	38.3402	20140317	8
12	117.118	38.3448	20140320	14
13	117.058	38.3177	20140320	25
14	117.048	38.5425	20140208	45
15	117.062	38.3511	20131108	4
16	117.036	38.322	20131110	1
17	117.014	38.2908	20131111	3
18	116.994	38.2659	20131112	16
19	116.989	38.3141	20131113	18
20	117.105	38.3627	20131117	11
21	117.17	38.3675	20131118	22
22	117.149	38.3635	20131119	16
23	117.105	38.3692	20131123	5
24	117.04	38.3996	20131123	46
25	117.023	38.3857	20131106	29
26	117.031	38.4559	20131107	7
27	117.074	38.4447	20131130	16
28	117.106	38.3702	20131201	11
29	117.119	38.3423	20131202	7
30	117.153	38.4784	20131203	43
31	117.136	38.4662	20131204	37
32	117.106	38.5745	20131205	72
34	117.134	38.5757	20131207	28
35	117.186	38.5454	20131208	2
36	117.211	38.5462	20131209	39
37	117.256	38.5427	20131210	32
38	117.249	38.5358	20131211	67
39	117.105	38.3098	20131212	5
40	117.16	38.4368	20131214	165
41	117.242	38.3677	20131215	15
42	117.214	38.3575	20131216	15
43	117.226	38.3468	20131217	24
44	117.211	38.3379	20131218	21
45	117.043	38.5092	20131219	36
46	117.009	38.451	20131220	15
47	116.981	38.4715	20131222	23
48	117.154	38.4705	20131223	47
49	117.02	38.4755	20131225	26
50	117.08	38.4914	20131226	5
51	117.11	38.3076	20131227	32
52	117.162	38.4746	20131228	7
53	117.253	38.5425	20131229	16
54	117.149	38.4766	20140322	2
55	117.247	38.4286	20140101	7
56	117.291	38.4174	20140102	5
57	117.26	38.4502	20140103	63
58	117.25	38.5425	20140104	45
59	117.062	38.3509	20140105	36
60	117.071	38.3106	20140106	26
61	116.995	38.2737	20140107	15
62	117.017	38.5112	20140108	72
63	117.022	38.4026	20140109	23
64	117.144	38.4487	20140110	1
65	116.988	38.3726	20140114	76
66	117.001	38.3513	20140119	25
67	117.022	38.2925	20140117	5
68	117.116	38.3015	20140118	11
69	117.13	38.3367	20140120	4
70	117.187	38.3674	20140122	15
71	117.247	38.3761	20140124	15
72	117.269	38.4162	20140125	11
73	117.232	38.5544	20140128	13
74	117.184	38.5711	20140204	67
75	117.048	38.5101	20140207	3
76	117.026	38.3992	20140208	32
77	117.118	38.3406	20140210	10
78	117.105	38.3082	20140211	25
79	117.105	38.3072	20140212	25
80	117.187	38.3665	20140223	4
81	117.267	38.3735	20140225	37
82	117.276	38.4542	20140227	7
83	117.293	38.4134	20140228	9
84	117.246	38.4192	20140301	32
85	117.243	38.368	20140303	36
86	117.148	38.353	20140304	42
87	117.115	38.3029	20140306	1
88	117.011	38.4821	20140307	32
89	117.02	38.4673	20140308	11
90	117.02	38.4673	20140309	11
91	117.055	38.3143	20140310	24
92	117.111	38.3017	20140313	8
93	117.123	38.3434	20140314	5
94	117.254	38.3771	20140315	126
95	117.286	38.4059	20140316	18
